# Supplementary material for: An lncRNA Model for Predicting the Prognosis of Hepatocellular Carcinoma Patients and ceRNA Mechanism
Source: Front Mol Biosci. 2021 Nov 12;8:749313. doi: 10.3389/fmolb.2021.749313 (PMC8633432; doi:10.3389/fmolb.2021.749313)
Supplement: Supplementary file 1 [file Table1.XLSX]

## Sheet: Sheet1
AC016717.2			DDX11-AS1			LINC00462			ZFPM2-AS1
Adjacent	Tumor		Adjacent	Tumor		Adjacent	Tumor		Adjacent	Tumor
1.02183	4.55045		1.00544	4.55808		1.01442	2.84012		1.01302	3.46808
1.0058	2.46132		1.06541	4.91044		1.02706	3.78944		1.06474	3.97245
1.00103	2.29656		1.00194	5.76575		1.00243	1.88556		1.00539	1.65361
1.00714	2.64683		1.02545	3.06059		1.00837	3.84949		1.11791	4.05599
1.04847	3.27292		1.00621	3.78402		1.02251	6.27356		1.11038	15.2134
1.02087	3.41131		1.01998	13.4981		1.04185	5.10501		1.0134	6.35588
1.04859	5.2113		1.01537	4.71972		1.00277	1.60315		1.01198	3.09514
1.04612	9.83192		1.08948	7.47792		1.10186	6.18057		1.32086	8.32769
1.01253	8.83943		1.004	8.13039		1.06083	10.2132		1.02137	5.27884
1.00662	4.43236		1.07173	9.71986		1.00372	2.2889		1.03454	5.24422
